# Supplementary material for: Benchmarking of an Intervention Aiming at the Micro-Elimination of Hepatitis C in Vulnerable Populations in Perpignan, France, to Inform Scale-Up and Elimination on the French Territory
Source: Viruses. 2024 Oct 21;16(10):1645. doi: 10.3390/v16101645 (PMC11512308; doi:10.3390/v16101645)
Supplement: Supplementary file 1 [file viruses-16-01645-s001.zip]

Archive with 1 entries (1 files):
- viruses-3174145-supplementary.pdf
